# Supplementary material for: Assessment of ecological fidelity of human microbiome-associated mice in observational studies and an interventional trial
Source: mBio. 2025 Sep 25;16(11):e01904-25. doi: 10.1128/mbio.01904-25 (PMC12607873; doi:10.1128/mbio.01904-25)
Supplement: Supplemental tables — Tables S1 to S3. [file mbio.01904-25-s0003.xlsx]

## Sheet: STable 1
	MET4-IO28	Metagenomic annotations	Mega-analysis 16S annotations
	Acidaminococcus intestini	Acidaminococcus intestini	―
	Agathobaculum butyriciproducens	Agathobaculum butyriciproducens	Butyricicoccus
	Akkermansia muciniphila	Akkermansia muciniphila	Akkermansia
	Alistipes shahii	Alistipes shahii	Alistipes
	Anaerobutyricum hallii	Anaerobutyricum hallii	―
	Anaerostipes hadrus	Anaerostipes hadrus	Anaerostipes
	Bacteroides eggerthii	Bacteroides eggerthii	Bacteroides
	Bacteroides uniformis	Bacteroides uniformis
	Bifidobacterium adolescentis	Bifidobacterium adolescentis	―
	Bifidobacterium longum	Bifidobacterium longum	Bifidobacterium
	Blautia luti	Blautia luti	Blautia
		Blautia wexlerae
	Clostridium leptum	Clostridiales bacterium	―
	Clostridium scindens	Clostridium scindens	Lachnoclostridium
	Collinsella aerofaciens	Collinsella aerofaciens	Collinsella
	Coprococcus catus	Coprococcus catus	―
	Dorea longicatena	Dorea longicatena	―
	Enterococcus hirae	Enterococcus faecium	Enterococcus
	Eubacterium eligens (Lachnospira eligens)	Lachnospira eligens	―
	Eubacterium rectale (Agathobacter rectalis)	Eubacterium rectale	Agathobacter
	Faecalibacterium prausnitzii	Faecalibacterium prausnitzii	Faecalibacterium
	Flavonifractor plautii	Flavonifractor plautii	Flavonifractor
	Gemmiger formicilis	Gemmiger formicilis	―
	Ihubacter massiliensis	―	―
	Lactobacillus paracasei	Lacticaseibacillus paracasei	Lactobacillus
	Oscillibacter valericigenes	Dysosmobacter_sp_BX15	Oscillibacter
	Parabacteroides distasonis	Parabacteroides distasonis	Parabacteroides
	Parabacteroides merdae	Parabacteroides merdae
	Phascolarctobacterium succinatutens	Phascolarctobacterium succinatutens	―
	Pseudoflavonifractor capillosus	―	―
	Ruminococcus torques	Ruminococcus torques	Ruminococcus torques group

## Sheet: STable 2
	Total mice engrafted						Relative abundance				% engraftment by study				Average stats
Taxonomy	Britton (n=15)	Sampson (n=12)	Baxter (n=6)	Sharon (n=8)	Total engrafted	Total donors with taxon	Britton	Sampson	Baxter	Sharon	Britton	Sampson	Baxter	Sharon	% engraftment	Average mouse RA
Bacteroides	15	12	6	8	41	41	51.9939	40.8355	37.983	38.4235	100	100	100	100	100	44.0298
Oscillibacter	11	7	5	0	23	23	0.252151	0.290956	0.383324	0.0170561	100	100	100	n/a	100	0.236833
Gordonibacter	4	1	2	0	7	7	0.118035	0.0124023	0.0267372	0	100	100	100	n/a	100	0.0507264
Bacillus	0	0	0	5	5	5	0	0	0.00498352	3.86555	n/a	n/a	n/a	100	100	0.754983
Phocea	1	4	0	0	5	5	0.00917607	0.053006	0.00430415	0	100	100	n/a	n/a	100	0.0195009
Lachnoclostridium	11	11	6	8	36	37	4.9977	6.1579	2.93073	11.5855	91.6667	100	100	100	97.2973	6.32022
Flavonifractor	11	8	5	0	24	25	0.697141	0.626892	1.04104	0	91.6667	100	100	n/a	96	0.590879
Lachnospiraceae unclassified	13	12	5	8	38	40	1.19926	0.304075	2.50376	8.07354	92.8571	100	83.3333	100	95	2.46948
Alistipes	10	11	5	4	30	32	1.17474	2.92217	3.01373	1.14564	90.9091	100	83.3333	100	93.75	1.94963
Akkermansia	6	12	4	6	28	30	2.71339	14.6334	6.12139	11.7268	85.7143	100	80	100	93.3333	8.45961
Parabacteroides	8	11	3	5	27	29	2.07353	8.0912	2.60885	7.42034	88.8889	100	100	83.3333	93.1034	4.95642
Intestinimonas	3	6	2	0	11	12	0.202657	0.0792746	0.815595	0	100	100	66.6667	n/a	91.6667	0.2167
[Ruminococcus] gnavus group	8	0	3	0	11	12	0.642131	0.0646842	1.10512	0	100	n/a	75	n/a	91.6667	0.415583
Escherichia-Shigella	11	8	5	2	26	29	1.67911	0.166235	0.906675	0.799428	100	88.8889	83.3333	66.6667	89.6552	0.951634
Eisenbergiella	4	10	3	0	17	19	1.35925	2.0029	1.12917	0	66.6667	100	100	n/a	89.4737	1.24874
Dielma	1	4	3	0	8	9	0.075746	0.201291	0.129635	0.169752	50	100	100	n/a	88.8889	0.13872
Erysipelatoclostridium	10	2	4	7	23	26	0.710558	0.226542	0.415618	0.831171	76.9231	100	100	100	88.4615	0.549267
Ruminococcaceae/UBA1819	9	11	3	0	23	26	0.72291	1.35685	0.149182	0	90	100	60	n/a	88.4615	0.683437
Paraprevotella	0	6	1	0	7	8	0	3.95665	0.10393	0	0	100	100	n/a	87.5	1.17325
[Clostridium] innocuum group	7	10	4	0	21	25	0.756415	0.150031	0.238439	0	70	90.9091	100	n/a	84	0.355542
Ruminiclostridium 5	12	10	3	1	26	31	0.4314	0.345613	0.123174	0.046089	85.7143	100	50	100	83.871	0.286003
Hungatella	2	5	3	0	10	12	2.58518	3.81592	2.28728	0.228236	100	71.4286	100	n/a	83.3333	2.44191
Ruminococcaceae unclassified	6	12	3	7	28	34	0.0175087	0.208314	0.817517	1.96547	60	100	60	100	82.3529	0.570518
[Eubacterium] fissicatena group	5	4	3	0	12	15	0.319686	0.0133334	0.633955	0	100	57.1429	100	n/a	80	0.213635
Adlercreutzia	9	3	0	0	12	15	0.0303692	0.0140732	0	0	90	60	n/a	n/a	80	0.0152297
[Ruminococcus] torques group	12	5	6	0	23	29	0.157303	0.198597	0.495351	0	85.7143	100	100	0	79.3103	0.188166
Ruminiclostridium 9	7	10	2	0	19	24	0.225143	0.365477	0.0447522	1.1717	70	100	50	n/a	79.1667	0.424511
Holdemania	3	12	2	1	18	23	0.0668068	0.604529	0.0219768	0.333187	60	100	50	50	78.2609	0.269605
Blautia	13	12	5	2	32	41	11.3369	2.5415	2.41599	0.194487	86.6667	100	83.3333	25	78.0488	5.28301
Eggerthella	10	0	0	0	10	13	0.144607	0.00492641	0	0	90.9091	0	n/a	n/a	76.9231	0.054347
Sellimonas	7	3	2	0	12	16	0.2589	0.0407551	0.326349	0	77.7778	60	100	n/a	75	0.154406
Butyricicoccus	9	11	1	0	21	29	0.11096	0.174321	0.0529302	0	60	100	33.3333	n/a	72.4138	0.0993618
Ruminococcaceae UCG-004	8	2	0	0	10	14	0.0405013	0.0661663	0	0	66.6667	100	n/a	n/a	71.4286	0.0341833
Butyricimonas	0	3	1	1	5	7	0.096882	0.368957	0.434693	0.342335	n/a	75	50	100	71.4286	0.273843
Muribaculaceae uncultured	1	0	4	0	5	7	0.0852818	0.00380665	0.0303205	0	100	n/a	66.6667	n/a	71.4286	0.036752
Odoribacter	6	2	1	0	9	13	0.186637	0.0165319	0.0295863	0.135783	100	33.3333	100	n/a	69.2308	0.103944
Turicibacter	7	1	5	0	13	19	0.208285	0.161776	4.40384	0	58.3333	50	100	n/a	68.4211	0.768016
Ruminococcaceae UCG-013	8	8	3	1	20	30	0.299113	0.429643	0.854673	0.15718	61.5385	88.8889	60	33.3333	66.6667	0.390924
Candidatus Soleaferrea	3	3	0	0	6	9	0.00394453	0.0288929	0.0160807	0	75	100	0	n/a	66.6667	0.0122528
[Eubacterium] nodatum group	2	3	2	0	7	11	0.0375869	0.0107643	0.328249	0.0515544	66.6667	60	100	0	63.6364	0.0749976
Barnesiella	4	2	1	0	7	11	0.449547	0.275308	0.117995	0	80	50	50	n/a	63.6364	0.262314
Parasutterella	6	1	0	0	7	11	1.04405	0.13265	0	0	100	25	0	n/a	63.6364	0.420795
Christensenellaceae R-7 group	5	5	3	2	15	24	0.206199	0.185734	0.0696591	0.12717	55.5556	83.3333	100	33.3333	62.5	0.164807
Bacteria unclassified	0	4	0	1	5	8	0.000621394	0.0937208	0	0.0225091	n/a	80	0	50	62.5	0.0320498
Clostridium sensu stricto 1	6	0	6	4	16	26	0.0462697	0.104007	2.17593	3.38312	46.1538	0	100	66.6667	61.5385	1.02592
Enterobacteriaceae unclassified	2	0	4	0	6	10	0.0381308	0.0155599	0.40287	0.00473999	50	0	80	n/a	60	0.0783859
Coprobacillus	2	4	0	0	6	10	0.226419	0.416824	0.208887	0	100	57.1429	0	n/a	60	0.235402
Clostridiales unclassified	2	0	1	5	8	14	0.00161691	0.00226963	0.0029316	0.18195	100	0	50	62.5	57.1429	0.0371874
Marvinbryantia	3	4	2	0	9	16	0.413338	1.21382	5.0216	0	37.5	80	66.6667	n/a	56.25	1.24135
Collinsella	7	1	0	2	10	18	0.142923	0.00695992	0	0.0109712	70	33.3333	0	66.6667	55.5556	0.0564667
Tyzzerella 4	2	0	3	0	5	9	0.0444811	0.0233622	1.90299	0	40	n/a	75	n/a	55.5556	0.301598
Bilophila	3	0	2	0	5	9	0.319943	0.0449851	0.111936	0	60	0	66.6667	n/a	55.5556	0.146599
Lachnospiraceae/GCA-900066575	3	5	3	0	11	20	0.15962	0.052172	0.0348827	0	42.8571	62.5	60	n/a	55	0.0787721
Lachnospiraceae uncultured	4	8	5	0	17	31	0.400928	0.132733	0.862374	0	30.7692	66.6667	83.3333	n/a	54.8387	0.31173
Enterococcus	3	0	2	1	6	11	0.421559	0.00512498	0.555719	0.00345956	60	n/a	66.6667	33.3333	54.5455	0.237729
Defluviitaleaceae UCG-011	2	2	2	0	6	11	0.0109445	0.0706222	0.0109113	0	40	50	100	n/a	54.5455	0.0262708
[Eubacterium] coprostanoligenes group	8	4	2	0	14	26	0.0697859	0.175315	0.0873246	0	72.7273	80	40	0	53.8462	0.0896224
Ruminococcaceae uncultured	4	3	2	3	12	23	0.0306182	0.0122213	0.0457744	0.52888	50	50	33.3333	100	52.1739	0.124674
Bifidobacterium	11	0	3	0	14	27	0.80362	0.0426464	0.0282071	0	73.3333	0	60	0	51.8519	0.310617
Subdoligranulum	9	7	2	0	18	36	1.93492	0.948593	0.0103049	0	75	58.3333	40	0	50	0.987044
Anaerostipes	5	0	4	6	15	30	0.174105	0.0389128	0.830713	0.133548	33.3333	0	66.6667	85.7143	50	0.222712
Clostridiales/Family XIII AD3011 group	8	1	2	0	11	23	0.0250599	0.0234478	0.114586	0	66.6667	33.3333	66.6667	0	47.8261	0.0327998
Faecalibacterium	3	2	2	7	14	31	0.917391	0.343554	0.195635	0.245427	23.0769	50	33.3333	87.5	45.1613	0.512701
Ruminococcus 1	4	5	3	1	13	30	0.330902	0.27224	0.672015	0.000756765	40	55.5556	75	14.2857	43.3333	0.299233
Lactobacillus	3	0	3	0	6	14	0.0238638	0.00144506	0.0537131	0	42.8571	n/a	60	0	42.8571	0.0170141
[Ruminococcus] gauvreauii group	3	3	3	0	9	22	0.545244	0.142024	0.476845	0	27.2727	75	60	0	40.9091	0.31083
Faecalitalea	4	0	1	0	5	13	0.0475347	0.0367767	0.168595	0	44.4444	0	33.3333	n/a	38.4615	0.052827
Lachnospiraceae NK4A136 group	5	1	3	0	9	24	0.213696	0.00429699	0.0135931	0	38.4615	25	50	0	37.5	0.0814283
Roseburia	3	3	3	0	9	28	0.0280262	0.154209	0.0511595	0	20	50	50	0	32.1429	0.0628746
Romboutsia	3	0	2	2	7	27	0.086206	0.00827794	0.397138	0.153485	23.0769	0	33.3333	28.5714	25.9259	0.122028
Ruminococcus 2	3	0	1	1	5	20	0.0814906	0.110114	0.0365989	0.00269536	37.5	n/a	25	12.5	25	0.067924
Streptococcus	1	0	4	1	6	29	0.0702774	0.000412873	0.0860639	0.0186296	6.66667	0	80	14.2857	20.6897	0.0420619
Agathobacter	2	2	1	0	5	30	0.199762	0.0580492	0.0768435	0	15.3846	50	16.6667	0	16.6667	0.101319
Tyzzerella	3	0	1	0	4	16	0.166713	0.0187815	0.198567	0.186607	50	0	33.3333	n/a	25	0.131959
Ruminococcaceae/GCA-900066225	2	2	0	0	4	8	0.0328737	0.188658	0.04921	0.0240352	66.6667	100	0	0	50	0.079135
Negativibacillus	3	0	1	0	4	14	0.249719	0.0311964	0.0432237	0	37.5	0	20	n/a	28.5714	0.106817
[Eubacterium] eligens group	3	0	1	0	4	13	0.0252697	0.00803813	0.00049776	0	33.3333	0	33.3333	n/a	30.7692	0.0116705
Ruminococcaceae_DTU089	4	0	0	0	4	12	0.00562768	0.0160769	0.0206799	0	50	0	0	n/a	33.3333	0.00979066
[Eubacterium] brachy group	2	1	1	0	4	12	0.0319155	0.00116894	0.00282273	0	28.5714	100	25	n/a	33.3333	0.0124316
Angelakisella	1	1	2	0	4	11	0.00337749	0.00629348	0.0310567	0	33.3333	20	66.6667	n/a	36.3636	0.00762255
Coriobacteriales Incertae Sedis uncultured	4	0	0	0	4	11	0.00250209	0	0	0	66.6667	0	0	n/a	36.3636	0.000915399
Lachnospiraceae/GCA-900066755	0	4	0	0	4	8	0.0271984	0.0566211	0.178684	0	0	57.1429	n/a	n/a	50	0.0526715
Catabacter	1	3	0	0	4	8	0.00315526	0.0100185	0.00246079	0	100	60	0	n/a	50	0.00444672
Clostridiales/Family XIII UCG-001	2	0	2	0	4	8	0.00992735	0.0119281	0.0120005	0	50	0	66.6667	n/a	50	0.00887928
Ruminococcaceae UCG-003	2	1	1	0	4	8	0.00628694	0.0535446	0.0112049	0	66.6667	25	100	n/a	50	0.0196114
Desulfovibrionaceae uncultured	1	1	2	0	4	6	0.0563223	0.0553015	0.138466	0	100	33.3333	100	n/a	66.6667	0.0570549
Muribaculaceae unclassified	0	0	4	0	4	6	0.000392914	0	0.0812612	0	n/a	n/a	66.6667	n/a	66.6667	0.0120356
Muribaculaceae ambiguous	0	0	4	0	4	6	0	0	0.0411347	0	n/a	n/a	66.6667	n/a	66.6667	0.00601971
Anaerotruncus	3	0	0	0	3	6	0.0285768	0.0193584	0	0.00229924	75	0	0	n/a	50	0.0165694
Fusicatenibacter	2	0	1	0	3	27	0.0446085	0.0570258	0.0517002	0	16.6667	0	16.6667	0	11.1111	0.0405765
Intestinibacter	2	0	1	0	3	24	0.00489747	0.00287074	0.0612436	0	14.2857	n/a	25	0	12.5	0.0115944
[Eubacterium] ventriosum group	3	0	0	0	3	18	0.0412525	0.0090475	0.000659283	0	21.4286	0	0	n/a	16.6667	0.0178369
Ruminococcaceae UCG-005	2	0	1	0	3	18	0.000471464	0.00426863	0.00236566	0	25	0	25	0	16.6667	0.00176804
Actinomyces	0	0	3	0	3	17	0	0	0.00871066	0	0	0	75	0	17.6471	0.00127473
Lachnospira	1	1	1	0	3	12	0.000176377	0.0128277	0.00187161	0	16.6667	100	20	n/a	25	0.00409288
Phascolarctobacterium	2	0	1	0	3	12	0.0858034	0.0318631	0.079017	0	40	0	25	n/a	25	0.0522807
Terrisporobacter	3	0	0	0	3	9	0.143099	0	0	0	42.8571	n/a	0	n/a	33.3333	0.0523533
Staphylococcus	0	0	3	0	3	6	0.0262305	0.00139237	0.159636	0	n/a	0	60	n/a	50	0.0333654
Pseudomonas	0	0	3	0	3	5	0	0.00154055	0.00573808	0	n/a	0	75	n/a	60	0.00129061
Bacteroidales unclassified	0	0	0	2	2	5	0	0.00335719	0	0.561383	n/a	0	0	66.6667	40	0.110521
Ruminococcaceae UCG-014	0	1	0	1	2	16	0.0133374	0.090267	0.000752242	0.424464	0	12.5	0	100	12.5	0.114231
[Eubacterium] xylanophilum group	2	0	0	0	2	13	0.214037	0.0514671	0.00264401	0.145092	50	0	0	n/a	15.3846	0.122067
Erysipelotrichaceae UCG-003	0	0	1	1	2	18	0	0	0.00277841	0.0142387	0	0	33.3333	14.2857	11.1111	0.00318488
Eubacterium	0	0	1	1	2	3	0.0526172	0.00889607	0.0522052	0.00396689	0	n/a	100	100	66.6667	0.0302677
Dorea	2	0	0	0	2	22	0.0626126	0.00281393	0	0	18.1818	0	0	0	9.09091	0.0237306
Christensenellaceae uncultured	2	0	0	0	2	16	0.00678717	0.00377787	0.0119763	0	40	0	0	n/a	12.5	0.00534146
Coprococcus 3	1	1	0	0	2	16	0.0487831	0.0192642	0	0	11.1111	50	0	n/a	12.5	0.0234858
Ruminococcaceae UCG-002	0	0	2	0	2	16	0	0.019074	0.0625648	0	0	0	50	n/a	12.5	0.0147384
Ruminiclostridium 6	0	1	1	0	2	14	0.0097117	0.147129	0.0105285	0	0	20	33.3333	0	14.2857	0.0481559
Lachnospiraceae ND3007 group	2	0	0	0	2	14	0.0396837	0.0137431	0	0	25	0	0	n/a	14.2857	0.0185408
Peptococcaceae uncultured	0	0	2	0	2	12	0	0.0121029	0.026591	0	0	0	40	n/a	16.6667	0.00743368
Harryflintia	1	1	0	0	2	6	0.0154136	0.0478543	0	0	100	33.3333	0	n/a	33.3333	0.0196453
Raoultibacter	0	2	0	0	2	6	0.00153031	0.0037182	0.00116503	0	0	40	n/a	n/a	33.3333	0.00181862
Clostridia/DTU014 ambiguous	0	2	0	0	2	6	0.0196699	0.00663797	0	0	0	100	0	n/a	33.3333	0.00913914
Shuttleworthia	0	0	2	0	2	6	0	0.0383937	0.0964318	0	0	n/a	100	n/a	33.3333	0.0253491
Lachnospiraceae/UC5-1-2E3	0	1	1	0	2	6	0	0.00951905	0.0475623	0	0	100	33.3333	n/a	33.3333	0.0097464
Lachnospiraceae UCG-008	1	0	1	0	2	5	0.00759062	0.000468771	0.014345	0	33.3333	n/a	50	n/a	40	0.00501352
Clostridiales vadinBB60 group uncultured	0	0	2	0	2	3	0.0034052	0.00111257	0.00588015	0	0	n/a	100	n/a	66.6667	0.00243194
Coprobacter	0	0	2	0	2	3	0	0.0355838	3.28808	0	n/a	0	100	n/a	66.6667	0.491597
Cuneatibacter	1	0	1	0	2	2	0.00227467	0.01162	1.32058	0	100	n/a	100	n/a	100	0.197488
Desulfovibrio	0	1	0	0	1	6	0	0.00133883	0	0.122257	0	50	0	n/a	16.6667	0.0242468
Muribaculum	0	0	0	1	1	2	0	0	0	0.094398	n/a	n/a	0	100	50	0.0184191
Caproiciproducens	1	0	0	0	1	2	0.00317078	0	0.00334597	0.0550721	50	n/a	n/a	n/a	50	0.0123955
Citrobacter	0	0	0	1	1	1	0	0	0	0.0377052	n/a	n/a	n/a	100	100	0.00735711
Firmicutes unclassified	0	0	0	1	1	2	0	0	0	0.0370086	n/a	n/a	n/a	50	50	0.00722119
Ruminiclostridium	0	0	1	0	1	3	0	0	0.0015373	0.00785257	n/a	n/a	33.3333	n/a	33.3333	0.00175718
Pseudobutyrivibrio	0	0	0	1	1	2	0	0	0	0.00158241	n/a	n/a	n/a	50	50	0.000308763
Actinobacteria unclassified	0	0	0	1	1	6	0	0	0	0.000501042	n/a	n/a	n/a	16.6667	16.6667	9.77643e-05
Coprococcus 1	1	0	0	0	1	18	0.0024703	0.00335884	0	0	9.09091	0	0	n/a	5.55556	0.00188684
Lachnospiraceae FCS020 group	1	0	0	0	1	17	0.0162829	0.00455286	0.00226591	0	11.1111	0	0	0	5.88235	0.00762131
Anaerofustis	1	0	0	0	1	10	0.0166	0.00343839	0	0	50	0	0	n/a	10	0.00707954
Lachnospiraceae UCG-010	1	0	0	0	1	9	0.000635647	0.00128612	0.000647239	0	16.6667	0	0	n/a	11.1111	0.000703697
Coprococcus 2	1	0	0	0	1	8	0.00810193	0.950212	0	0	25	0	n/a	n/a	12.5	0.281075
Slackia	1	0	0	0	1	7	0.000539767	0.000222555	0	0	20	n/a	0	0	14.2857	0.000262614
Peptoniphilus	1	0	0	0	1	7	0.00569104	0	0	0	50	n/a	0	0	14.2857	0.00208209
Lactonifactor	0	0	1	0	1	5	0.20711	0.00997248	0.125104	0	0	0	100	n/a	20	0.0969986
Hydrogenoanaerobacterium	0	0	1	0	1	5	0.0356443	0.0259764	0.0218768	0	0	0	50	0	20	0.0238449
Oscillospira	0	0	1	0	1	5	0	0.0266457	0.0311187	0	0	n/a	50	n/a	20	0.0123527
Coriobacteriales	1	0	0	0	1	5	0.00309024	0.0101331	0	0	50	0	n/a	n/a	20	0.00409637
Cloacibacterium	0	1	0	0	1	4	0	0.0267439	0.001036	0	n/a	25	n/a	n/a	25	0.0079791
Proteus	1	0	0	0	1	4	0.000806614	0.114442	0	0	50	n/a	0	0	25	0.0337902
[Eubacterium] ruminantium group	0	0	1	0	1	4	0	0	0.0606924	0	0	n/a	100	0	25	0.00888182
Candidatus Stoquefichus	1	0	0	0	1	3	0.0524452	0.0375671	0	0	50	n/a	0	n/a	33.3333	0.0301825
Fournierella	0	0	1	0	1	3	0.0090832	0	0.0348179	0	n/a	0	50	n/a	33.3333	0.00841842
Gastranaerophilales uncultured	0	0	1	0	1	3	0	0	0.414599	0	n/a	n/a	33.3333	n/a	33.3333	0.0606731
Leuconostoc	1	0	0	0	1	3	0.00181932	0	0	0	100	n/a	0	0	33.3333	0.000665605
Weissella	1	0	0	0	1	3	0.00131991	0	0	0	50	n/a	n/a	0	33.3333	0.000482895
Lachnospiraceae_CHKCI001	1	0	0	0	1	3	0.00160062	0	0	0	33.3333	n/a	n/a	n/a	33.3333	0.000585594
Peptococcus	0	0	1	0	1	3	0	0	0.000297089	0	n/a	n/a	33.3333	n/a	33.3333	4.34764e-05
Peptostreptococcus	1	0	0	0	1	3	0.00275027	0	0	0	33.3333	n/a	n/a	n/a	33.3333	0.0010062
Morganella	1	0	0	0	1	3	0.053276	0	0	0	100	n/a	0	n/a	33.3333	0.0194912
Anaerofilum	0	1	0	0	1	2	0.00838481	0.0262468	0	0	0	100	n/a	n/a	50	0.0107496
Clostridiales vadinBB60 group	0	0	1	0	1	2	0.00111288	0.000555888	0.00464024	0	0	n/a	100	n/a	50	0.00124891
Enterorhabdus	0	1	0	0	1	2	0	0.00579882	0.00240635	0	n/a	100	0	n/a	50	0.00204936
Christensenellaceae unclassified	1	0	0	0	1	2	0.000286701	0.00430442	0	0	50	n/a	n/a	n/a	50	0.00136472
Holdemanella	0	0	1	0	1	2	0	0.0629088	0.0200178	0	n/a	0	100	n/a	50	0.0213418
Acinetobacter	0	0	1	0	1	2	0.0367647	0.000883614	0.00512737	0	0	n/a	100	n/a	50	0.0144595
Unclassified	0	1	0	0	1	2	0	0.00519231	0	0	n/a	50	n/a	n/a	50	0.0015197
Flavobacteriaceae uncultured	1	0	0	0	1	2	0.00141525	0.00310864	0	0	50	n/a	n/a	n/a	50	0.00142762
Dysgonomonas	1	0	0	0	1	2	0.044084	0	0	0	100	n/a	0	n/a	50	0.0161283
Erysipelotrichaceae unclassified	0	0	1	0	1	2	0	0	0.0122855	0	n/a	n/a	50	n/a	50	0.00179787
Deinococcus	0	0	1	0	1	1	0	0	0.016589	0	n/a	n/a	100	n/a	100	0.00242766
Barnesiellaceae uncultured	0	0	1	0	1	1	0	0.026191	0.313179	0	n/a	n/a	100	n/a	100	0.0534968
Atopobiaceae uncultured	1	0	0	0	1	1	0.00112147	0.000595749	0	0	100	n/a	n/a	n/a	100	0.000584661
Eggerthellaceae/CHKCI002	0	0	1	0	1	1	0	0	0.1197	0	n/a	n/a	100	n/a	100	0.0175171
Lachnospiraceae UCG-003	0	0	1	0	1	1	0	0	0.00667398	0	n/a	n/a	100	n/a	100	0.00097668

## Sheet: STable 3
		Engraftment (y=1, n=0)									Relative abundance								Average stats
Taxonomy	Mega-analysis 16S annotation	B001 T2	B002 EOT	B004 HTR T2	B004 MTR T2	B005 HTR T2	B005 MTR T2	B012 T2	B018 T2	Total (n=8)	B001	B002	B004 HTR	B004 MTR	B005 HTR	B005 MTR	B012	B018	Average RA	% engraftment
Parabacteroides distasonis	Parabacteroides	1	1	1	1	1	1	1	1	8	16.443	5.35048	3.24381	4.97989	3.29542	2.29367	2.67933	2.41985	5.08819	100
Bacteroides uniformis	Bacteroides	0	1	1	1	1	1	1	1	7	0	5.04235	17.5178	16.7273	24.8153	14.9473	4.96372	11.4085	11.9278	87.5
Flavonifractor plautii	Flavonifractor	1	1	1	1	1	1	0	1	7	1.27571	1.41643	0.46785	0.565624	0.0355475	0.16001	0	0.3452	0.533297	87.5
Akkermansia muciniphila	Akkermansia	1	1	1	1	0	1	1	1	7	14.6453	9.10614	19.4363	17.2817	0	12.9121	2.96679	6.42075	10.3461	87.5
Alistipes shahii	Alistipes	0	1	1	1	1	1	0	0	5	0	0.21578	0.143893	2.08879	0.027755	0.02487	0	0	0.312635	62.5
Bacteroides eggerthii	Bacteroides	0	0	1	0	1	1	0	1	4	0	0	0.894043	0	10.9393	7.23939	0	23.9949	5.38345	50
Clostridium scindens	Lachnoclostridium	1	1	0	1	0	0	0	1	4	0.429935	0.19223	0	0.0781888	0	0	0	0.54778	0.156017	50
Parabacteroides merdae	Parabacteroides	0	1	0	0	1	1	0	0	3	0	1.35811	0	0	0.0769425	0.170493	0	0	0.200693	37.5
Clostridiales bacterium	n/a	1	1	0	1	0	0	0	0	3	0.219405	0.02127	0	0.0338888	0	0	0	0	0.0343205	37.5
Faecalibacterium prausnitzii	Faecalibacterium	0	0	0	0	1	1	0	0	2	0	0	0	0	0.752995	0.47593	0	0	0.153616	25
Bifidobacterium longum	Bifidobacterium	1	0	0	0	0	0	0	0	1	4.16361	0	0	0	0	0	0	0	0.520451	12.5
Blautia wexlerae	Blautia	0	1	0	0	0	0	0	0	1	0	7.43024	0	0	0	0	0	0	0.92878	12.5
Eubacterium rectale	Agathobacter	0	0	0	0	0	0	1	0	1	0	0	0	0	0	0	0.285315	0	0.0356644	12.5
